# Supplementary material for: A single-agent fusion of human IL-2 and anti-IL-2 antibody that selectively expands regulatory T cells
Source: Commun Biol. 2024 Mar 9;7:299. doi: 10.1038/s42003-024-05987-z (PMC10925001; doi:10.1038/s42003-024-05987-z)
Supplement: Supplementary file 3 — Supplementary Data 1 [file 42003_2024_5987_MOESM3_ESM.xlsx]

## Sheet: FIg. 1
Fig. 1B	OD450	Inhibition of IL-2 binding to IL-2Rα			OD450	Inhibition of IL-2 binding to IL-2Rβ
	Antibody Concentration (μg/mL)	isotype	SD-01		Antibody Concentration (μg/mL)	isotype	SD-01
	10	0.9518	0.9635		10	0.9325	0.2911
	5	0.9462	1.0694		5	0.8946	0.4461
	2.5	0.9588	1.0703		2.5	0.7528	0.6274
	1.25	0.9963	1.0793		1.25	0.676	0.7027
	0.625	1.0776	1.0652		0.625	0.7388	0.6662
	0.3125	1.1874	1.1128		0.3125	0.6862	0.745
	0.15625	1.1164	1.1336		0.15625	0.762	0.7895
	0.078125	1.2456	1.2378		0.078125	0.8391	0.8012
Fig. 1C
		Treg pSTAT5 (% of max): IL-2 + isotype						CD8+ T cells pSTAT5 (% of max): IL-2 + isotype						NK cells pSTAT5 (% of max): IL-2 + isotype
	Antibody Concentration（nM）	30 nM IL-2	3 nM IL-2	0.3 nM IL-2	0.03 nM IL-2		Antibody Concentration（nM）	30 nM IL-2	3 nM IL-2	0.3 nM IL-2	0.03 nM IL-2		Antibody Concentration（nM）	30 nM IL-2	3 nM IL-2	0.3 nM IL-2	0.03 nM IL-2
	300	95.2	98.1	97.8	95.4		300	100.4	91.6	42.6	12.7		300	108.3	105.1	78.2	30.5
	60	102	97.3	95.3	99.9		60	102.5	91.1	42.6	15.7		60	108.2	100.2	76.7	33.7
	12	96.5	99.7	103.2	100.3		12	101.2	91.8	42.9	16.8		12	106.5	100.6	79.7	35.1
	2.4	100.8	104	96.3	98.6		2.4	105.5	94.3	43.1	17.3		2.4	111	106.3	76.1	36.8
	0.48	105.5	100.4	96.7	95.3		0.48	105.1	95.4	41.1	15.7		0.48	110	105.2	74.5	34.5
	0.096	101.2	106.9	104.7	101.5		0.096	103.8	93.9	43.7	15.7		0.096	108.5	103.1	77.2	34.6
	0.0192	97.4	101.5	100.7	99.4		0.0192	97.8	89.2	44.6	15.2		0.0192	100.4	97.2	81	35.3
	0.00384	100.9	101.6	102.3	99.2		0.00384	98.4	91.5	42.4	14		0.00384	100.9	98.5	76	31.5
		Treg pSTAT5 (% of max): IL-2 + F5111.2						CD8+ T cells pSTAT5 (% of max): IL-2 + F5111.2						NK cells pSTAT5 (% of max): IL-2 + F5111.2
	Antibody Concentration（nM）	30 nM IL-2	3 nM IL-2	0.3 nM IL-2	0.03 nM IL-2		Antibody Concentration（nM）	30 nM IL-2	3 nM IL-2	0.3 nM IL-2	0.03 nM IL-2		Antibody Concentration（nM）	30 nM IL-2	3 nM IL-2	0.3 nM IL-2	0.03 nM IL-2
	300	100.7	89.3	31.2	11.2		300	31.9	20.5	15.2	12.6		300	58.6	40.2	29.7	24.4
	60	106	94.3	44.3	11.8		60	37.3	21	15.6	12.3		60	69	42.5	30	23.8
	12	100.5	97.5	66.1	17.9		12	100.9	21.1	16.3	12.8		12	107	41.7	31.2	24.4
	2.4	105	103.8	92.7	29.6		2.4	105.1	29.6	18.3	15		2.4	111.5	55.7	35.3	29.3
	0.48	110.1	108	107.2	57.7		0.48	107	95.2	22.5	14.2		0.48	107.2	105.6	42	27.3
	0.096	107.8	104.5	107.7	89.6		0.096	108.1	98.4	36	13.9		0.096	109.4	100.8	63.8	26.5
	0.0192	110.8	103.7	107	102.2		0.0192	110.3	98.4	46	14.7		0.0192	111.2	102.9	73.9	28.2
	0.00384	104.8	103.2	109.1	108.2		0.00384	104	93.2	49.2	21.2		0.00384	101.5	93.5	77.9	39.4
		Treg pSTAT5 (% of max): IL-2 + SD-01						CD8+ T cells pSTAT5 (% of max): IL-2 + SD-01						NK cells pSTAT5 (% of max): IL-2 + SD-01
	Antibody Concentration（nM）	30 nM IL-2	3 nM IL-2	0.3 nM IL-2	0.03 nM IL-2		Antibody Concentration（nM）	30 nM IL-2	3 nM IL-2	0.3 nM IL-2	0.03 nM IL-2		Antibody Concentration（nM）	30 nM IL-2	3 nM IL-2	0.3 nM IL-2	0.03 nM IL-2
	300	102.9	103.6	101.9	83.4		300	84	29.7	9.8	0.8		300	105.5	65.4	25.2	8.4
	60	100.6	103	97.6	92.2		60	101.9	51.9	16.3	2.1		60	111.4	85.7	36.1	8.9
	12	103.2	105.5	95.5	103.6		12	107.8	78.5	22.8	5.5		12	110.8	97.8	47.7	17.7
	2.4	100.9	102	104.3	98.7		2.4	108.9	88.2	28.7	6.6		2.4	110.4	95	57.3	17.6
	0.48	105.4	109.4	103	100.8		0.48	108.5	96.1	33.6	6.6		0.48	110.9	101.6	63.1	18.3
	0.096	108.3	110.5	102.3	105.2		0.096	107.3	93.2	34.5	6.4		0.096	110.1	94.8	63.2	18.2
	0.0192	106.3	98.5	107.6	102.8		0.0192	109.5	95.4	37.1	8.4		0.0192	112.2	98.7	69.2	24.3
	0.00384	106.4	101	106	107.1		0.00384	104.4	92.6	38.5	8.7		0.00384	104.7	96.5	68.2	23.3

## Sheet: Fig. 2
Fig. 2F		pSTAT5 in different cell subsets stimulated by IL-2 (MFI)					pSTAT5 in different cell subsets stimulated by IL-2/SD-01 (MFI)
	Antibody concentration (nM)	Treg	CD8+ T	NK		Antibody concentration (nM)	Treg	CD8+ T	NK
	1000	1760	1078	1207		1000	1816	826	1170
	100	1810	1069	1174		100	1688	418	843
	10	1642	961	1077		10	1817	324	514
	1	1947	807	1067		1	1654	289	402
	0.1	1956	406	709		0.1	969	273	339
	0.01	2045	317	432		0.01	371	243	299
	0.001	1620	292	344		0.001	299	264	305
	0.0001	528	275	316		0.0001	255	232	269
	1e-05	314	256	288		1e-05	232	219	261
Fig. 2G		pSTAT5 in Treg (MFI)
	Antibody concentration (nM)	IL-2	IL-2/SD-01
	1000	1760	1816
	100	1810	1688
	10	1642	1817
	1	1947	1654
	0.1	1956	969
	0.01	2045	371
	0.001	1620	299
	0.0001	528	255
	1e-05	314	232

## Sheet: Fig. 3
Fig. 3B		Pharmacokinetics of IL-2/SD-01 Serum concentration (ng/mL)
	Time (hours)	Animal #1	Animal #2	Animal #3
	1	612.69	312.683	380.963
	2	2052.85	1063.52	1739.36
	4	3170.76	2758.8	2053.82
	8	4369.33	2645.53	755.35
	12	4112.38	2752.82	3539.31
	24	5071.03	2523.38	5054.22
	48	4078.03	3599.92	3890.01
	72	3401.67	1913.14	452.782
	96	1211.72	1073.49	1074.77
	120	666.902	629.082	726.39
	144	477.934	559.237	546.912
Fig. 3C		Percentage of Ki67+ Treg in Treg (%)					Percentage of Ki67+ Tconv in Tconv (%)					Percentage of Ki67+ CD8+ T in CD8+ T cells (%)
	Time (days)	Animal #1	Animal #2	Animal #3		Time (days)	Animal #1	Animal #2	Animal #3		Time (days)	Animal #1	Animal #2	Animal #3
	0	14.787	16.554	15.269		0	4.802	6.317	6.755		0	3.936	5.268	5.893
	2	58.156	68.96	51.852		2	6.228	10.004	6.631		2	6.453	10.218	7.646
	3	79.32	69.112	76.37		3	6.241	6.457	3.934		3	8.039	6.065	5.433
	4	90.579	76.342	78.264		4	7.35	6.445	5.838		4	8.932	7.154	5.536
	5	86.954	77.245	80.667		5	7.587	7.729	5.971		5	8.169	7.276	5.849
	7	37.529	32.017	35.95		7	5.688	4.558	3.644		7	3.904	3.098	2.504
Fig. 3D		Percentage of Treg in CD4+ T cells (%)					Percentage of Tconv in CD3+ T cells (%)					Percentage of CD8+ T in CD3+ T cells (%)
	Time (days)	Animal #1	Animal #2	Animal #3		Time (days)	Animal #1	Animal #2	Animal #3		Time (days)	Animal #1	Animal #2	Animal #3
	0	6.255	4.849	5.755		0	54.2174	55.9748	50.4686		0	25.641	23.247	20.516
	2	7.144	11.08	11.437		2	53.7077	49.5386	53.1339		2	21.122	18.786	18.073
	3	22.678	23.26	24.945		3	49.0198	49.5009	52.5617		3	19.28	19.62	18.59
	4	45.04	43.145	47.404		4	38.1365	39.0785	37.3351		4	14.33	12.44	13.91
	5	44.368	49.119	54.106		5	40.8679	37.9967	35.0276		5	15.18	11.82	12.31
	7	24.196	25.461	33.655		7	51.69	51.5602	46.9304		7	18.7	18.4	17.97
Fig. 3E		Treg cell counts (cells/μL)					Tconv cell counts (cells/μL)					CD8+ T cell counts (cells/μL)
	Time (days)	Animal #1	Animal #2	Animal #3		Time (days)	Animal #1	Animal #2	Animal #3		Time (days)	Animal #1	Animal #2	Animal #3
	0	89.8782	46.2622	58.9451		0	1318.86	885.918	928.126		0	623.728	367.932	377.293
	2	42.0995	40.2488	64.5236		2	537.258	319.07	494.773		2	211.291	120.997	168.292
	3	144.077	138.754	145.253		3	471.149	441.983	422.505		3	185.308	175.183	149.431
	4	386.585	232.801	249.774		4	446.624	287.352	258.537		4	167.821	91.4737	96.3235
	5	533.75	451.619	464.268		5	639.495	442.728	371.202		5	237.535	137.723	130.454
	7	300.955	340.119	280.228		7	906.558	948.449	516.133		7	327.967	338.468	197.631

## Sheet: Fig. 4
Fig. 4B	Delayed type hypersensitivity
	Delta ear weight (mg)
	PBS	0.1 mg/kg IL-2/SD-01	0.3 mg/kg IL-2/SD-01	1 mg/kg IL-2/SD-01
	17.9	20.1	20.7	3.8
	21.9	28.2	21.1	5.2
	36.3	22.9	20.3	12.8
	26.5	24.6	17.5	7.4
	20.3	18.2	17.8	2.1
Fig. 4D	OVA immunized mice
	Treg cell counts in spleen
	Control	Model (PBS)	IL-2+F5111.2	IL-2/SD-01
	1400000	2200000	13000000	46000000
	970000	2500000	18000000	37000000
	1300000	3000000	14000000	43000000
	1300000	2000000	12000000	43000000
	1200000	2000000	11000000	42000000
	1000000	2500000	19000000	52000000
Fig. 4E	OVA immunized mice
	Tfh cell counts in spleen
	Control	Model (PBS)	IL-2+F5111.2	IL-2/SD-01
	410000	770000	260000	200000
	160000	1200000	360000	280000
	270000	800000	1000000	290000
	260000	680000	340000	230000
	270000	680000	240000	260000
	220000	870000	220000	200000
Fig. 4F	OVA immunized mice
	GCB cell counts in spleen
	Control	Model (PBS)	IL-2+F5111.2	IL-2/SD-01
	160000	1200000	540000	370000
	62000	2000000	960000	630000
	81000	1200000	1700000	350000
	160000	1100000	560000	320000
	88000	750000	470000	350000
	120000	1600000	590000	320000
Fig. 4G	OVA immunized mice
	Percentage of Treg cells in CD4+ T cells (%)
	Control	Model (PBS)	IL-2+F5111.2	IL-2/SD-01
	7.8	8.2	27.4	65.2
	9.5	8.9	36.6	58.6
	9	10.1	27.3	57.4
	8.9	9.2	24.3	62.4
	8.8	8.2	27.1	54.3
	9.4	8.2	34.3	69.7
Fig. 4H	OVA immunized mice
	Percentage of Tfh cells in CD4+ T cells (%)
	Control	Model (PBS)	IL-2+F5111.2	IL-2/SD-01
	2.3	2.9	0.6	0.3
	1.5	4.3	0.7	0.4
	1.9	2.7	2	0.4
	1.8	3.2	0.7	0.3
	1.9	2.8	0.6	0.3
	2	2.9	0.4	0.3
Fig. 4I	OVA immunized mice
	Percentage of GCN cells in B cells (%)
	Control	Model (PBS)	IL-2+F5111.2	IL-2/SD-01
	0.3	1.4	0.5	0.4
	0.2	2	0.8	0.6
	0.2	1.3	1.3	0.4
	0.4	1.4	0.5	0.4
	0.2	1.1	0.4	0.4
	0.4	1.6	0.5	0.4
Fig. 4J	OVA immunized mice
	Treg/non-Treg CD4+ T cells
	Control	Model (PBS)	IL-2+F5111.2	IL-2/SD-01
	0.075	0.11	0.47	1.9
	0.087	0.12	0.55	1.4
	0.088	0.13	0.4	1.7
	0.084	0.11	0.31	1.7
	0.082	0.11	0.36	1.3
	0.094	0.11	0.55	2.2

## Sheet: Fig. 5
Fig. 5C	DSS-induced UC in rats
	Treg/total cells in colons (%)
	Model (PBS)	1 mg/kg IL-2/SD-01	3 mg/kg IL-2/SD-01
	1.39234	1.26711	0.812956
	0.288493	0.429352	1.10201
	0.361766	0.633127	0.8605
	0.551953	1.17175	0.35077
	0.28493	1.3203	0.875239
	0.383614	1.16178	0.546608
	0.421247	1.02646	0.661158
	0.558623	0.717571	0.464715
	0.279639	0.49636	0.919686
	0.362981	0.209318	0.62875
Fig. 5D
	Disease activity score
	Control	Model (PBS)	1 mg/kg IL-2/SD-01	3 mg/kg IL-2/SD-01
	0	6	2	2
	0	2	1	1
	0	4	1	3
	1	5	4	1
	0	5	2	1
		4	2	2
		3	1	2
		3	3	1
		3	1	2
		3	2	1
Fig. 5E
	Colon macroscopic damage index
	Control	Model (PBS)	1 mg/kg IL-2/SD-01	3 mg/kg IL-2/SD-01
	0	2	1	0
	0	2	0	1
	0	3	1	1
	0	3	1	1
	0	2	0	0
		3	1	1
		3	1	1
		2	2	0
		2	1	1
		2	1	0
Fig. 5F
		Time (Days)	Body weight (g)
	Control	0	243.15	232.9	226.27	227.69	234.76
		1	251.35	248.29	237.65	240.51	243.87
		2	263.56	257.03	245.46	243.86	248.21
		3	262.13	240.36	245.54	241.69	251.63
		4	269.8	253.3	255.66	257.65	254.61
		5	282.5	275.56	260.33	267.06	266.82
		6	281.94	278.05	270.67	266.59	269.68
		7	299.93	294.02	284.19	286.45	289.79
		8	310.59	307.03	286.55	292.44	297.66
		9	316.56	313.25	292.04	301.92	302.32
		10	325.42	319.61	307.89	312.92	308.35
		11	324.93	325.6	312.06	316.76	313.03
		12	334.27	335.96	328.05	327.08	324.14
		13	340.98	350.61	335.74	328.56	325.76
		14	347.21	350.26	343.91	339.86	331.65
		15	356.93	362.22	352.15	348.32	341.98
		16	360.78	369.84	354.62	341.64	342.33
	Model (PBS)	0	231.06	230.36	230.9	213.19	197.84	234.56	219.27	211.72	216.96	226.87
		1	231.76	234.68	230.85	220.23	203.61	246.37	226.68	221.18	224.15	237.62
		2	244.85	235.29	233.86	218.92	208.77	248.36	229.77	229.17	229.76	243.92
		3	248.66	244.94	242.4	223.65	223.99	254.3	236.76	235.29	240.62	255.69
		4	246.13	239.68	250.41	226.44	226.58	256.68	235.66	230.26	239.08	259.71
		5	264	257.86	253.77	233.52	222.61	259.82	236.19	237.02	246.1	277.96
		6	279.63	276.45	267.76	260.53	239.64	279.84	252.47	260.82	265.06	278.42
		7	281.86	285.3	275.95	265.29	242.55	293.19	255.93	261.63	281.64	297.11
		8	287.14	297.88	282.54	268	250.48	300.27	266.25	271.22	277.16	301.41
		9	299.18	309.72	294.55	286.59	262.44	322.12	272.75	279.55	297.33	312.91
		10	302.24	318.75	295.66	287.45	263.37	315.32	281.2	280.55	303.87	314.82
		11	300.31	316.04	302.06	293.91	263.96	316.37	280.32	283.66	297.96	312.82
		12	300.89	328.96	300.66	259.82	263.43	330.61	284.7	289.83	300.62	320.26
		13	304.6	340.83	303.83	251.34	269.91	335.27	292	291.25	302.99	323.64
		14	308.29	341.97	309.31	261.35	268.78	343.93	297.01	302.06	324.24	332.72
		15	303.07	353.82	314.52	259.27	272.21	349.89	301.78	304.69	332.08	328.33
		16	299.3	357.12	311.72	253.82	266.83	349.26	305.23	309.12	333.75	339.16
	1 mg/kg IL-2/SD-01	0	224.14	239.56	218.26	224.69	219.62	229.86	233.99	226.58	226.76	237.4
		1	229.07	251.96	226.19	229.03	222.82	232.96	247.53	232.77	228.79	245.12
		2	215.69	251.46	215.36	231.74	233.54	237.41	242.62	242.26	235.84	248.13
		3	225.35	269.31	219.06	236.67	226.66	248.05	235.72	245.23	236.29	266.73
		4	232.93	263.15	219.86	248.61	229.8	253.71	244.68	250.17	244.3	273.56
		5	263.45	268.26	224.84	264.57	230.99	263.55	261.67	267.65	249.04	258.75
		6	272.45	291.32	286.19	264.2	268.15	271.26	268.94	279.62	263.54	285.96
		7	274.43	290.03	267.4	270.83	272.67	278.25	292.81	289.77	273.62	298.02
		8	283.82	299.26	273.08	269.56	273.46	284.04	297.25	288.55	279.27	298.84
		9	295.36	316.9	290.53	277.24	286.26	292.93	313.42	317.83	298.87	312.79
		10	299.64	327.32	291.46	283.54	299.86	298.07	329.26	325.31	320.35	319.83
		11	309.08	328.74	296.7	291.53	313.03	300.07	328.7	328.76	312.82	325.21
		12	317.2	341.72	315.49	293.48	322.02	316.79	342.34	343.21	328.03	336.56
		13	321.58	344.17	311.16	299.02	325.3	322.7	345.19	345.1	337.76	336.62
		14	336.34	360.37	319.88	305.91	332.97	325.59	362.33	351.02	346.55	349.26
		15	338.9	366.21	326.47	310.61	338.26	329.68	362.67	358.54	358.86	352.12
		16	347.22	374.05	331.16	297.61	347.57	339.37	365.92	361.5	355.56	364.89
	3 mg/kg IL-2/SD-01	0	237.33	216.63	242.04	230.63	237.79	239.13	218.73	223.96	254.24	220.24
		1	234.53	221.34	242.92	235.96	245.45	245.99	227.14	223.84	262.23	228.4
		2	246.63	226.54	251.74	241.12	237.99	253.02	235.43	227.71	266.61	235.01
		3	249.67	238.85	265.72	245.83	235.94	257.67	246.69	237.29	268.21	237.92
		4	248.99	237.49	259.98	245.2	239.18	255.7	251.91	243.42	272.38	234.9
		5	276.41	242.45	266.88	267.1	272.17	281.2	265.63	263.94	296.59	237.66
		6	266.68	257.68	293.5	277.83	283.03	286.52	270.02	286.34	300.63	256.69
		7	289.87	262.3	300.23	280.28	293.13	292.51	279.81	278.55	303.08	274.98
		8	295.22	278.23	304.18	320.6	302.48	301.38	282.14	284.18	300.14	276.06
		9	310.43	279.07	321.02	325.8	312.68	313.22	299.23	296.38	306.75	281.05
		10	316.15	290.94	339.46	335.38	317.02	319.63	308	301.11	314.94	297.08
		11	314.29	299.08	353.34	351.84	322.66	324.81	309.65	310.59	322.75	301.16
		12	343.18	307.85	366.45	360.91	328.8	332.85	318.66	318.2	335.34	311.42
		13	345.12	307.87	368.52	370.62	337.92	349.42	320.11	327.7	347.08	318.02
		14	341.67	321.24	373	378.42	330.41	356.51	334.85	331.11	356.05	316.07
		15	356.3	322.31	376.26	386.71	330.62	352.65	335.4	328.73	353.24	320.02
		16	353.87	324.05	367.08	387.13	331.93	354.99	340.4	339.11	355.84	325.9
Fig. 5G
	Body weight change (%, day 16 vs day 7)
	Control	Model (PBS)	1 mg/kg IL-2/SD-01	3 mg/kg IL-2/SD-01
	20.2881	6.18747	26.5241	22.0789
	25.7874	25.1735	28.9694	23.5418
	24.7827	12.9625	23.8444	22.2663
	19.2669	-4.32357	9.88812	38.1226
	18.1304	10.0103	27.4691	13.2364
		19.1241	21.9659	21.36
		19.2631	24.9684	21.654
		18.1516	24.7541	21.7412
		18.5023	29.9466	17.4079
		14.153	22.4381	18.5177
Fig. 5I
	Colon pathological score
	Control	Model (PBS)	1 mg/kg IL-2/SD-01	3 mg/kg IL-2/SD-01
	1	5	2	1
	0	4	2	0
	0	3	1	1
	0	5	2	1
	1	3	1	2
		2	5	2
		1	2	3
		3	2	1
		4	3	1
		4	2	1

## Sheet: Fig. 6
Fig. 6A	The blank data in the tables below are due to the death of the animals before the end of the experiment.
	Serum anti-dsDNA IgG (KU/mL)
	Balb/c (PBS)	MRL/lpr (PBS)	1 mg/kg IL-2/SD-01	3 mg/kg IL-2/SD-01
	5.32	1029.21	984.67	96.18
	6.23	798	517.39	959.82
	9.7		970.12	319.82
	8.61	990.42	933.45	944.36
	14.17	964.97	561.33	557.09
	10.05	1015.27	898.61
	3.69	1001.94	978.3	461.03
	4.51	1104.21	930.73	714.36
	7.4	889.34	1003.15	1027.09
	7.85	946.88	214.06	314.36
Fig. 6B
	Serum anti-dsDNA IgM (KU/mL)
	Balb/c (PBS)	MRL/lpr (PBS)	1 mg/kg IL-2/SD-01	3 mg/kg IL-2/SD-01
	11.35	132.2	485.06	189.91
	16.48	546.77	248.77	382.2
	19.67		332.77	232.77
	15.56	187.34	134.49	293.06
	9.48	936.49	245.91	255.06
	12.59	939.06	731.91
	12.64	676.94	625.06	181.8
	18.32	631.91	176.2	92.77
	14.04	323.44	237.63	151.06
	15.39	599.67	241.91	162.2
Fig. 6C
	Serum IL-6 concentration (pg/mL)
	Balb/c (PBS)	MRL/lpr (PBS)	1 mg/kg IL-2/SD-01	3 mg/kg IL-2/SD-01
	4.75	24.92	24.01	7.21
	1.12	25.33	21.45	12.56
	3.42		26.84	16.86
	5.12	25.65	21.93	10.94
	3.17	18.07	19.23	11.15
	4.3	23.17	20.64
	2.99	28.36	18.96	9.83
	2.93	19.24	23.57	8.36
	4.01	25.45	24.07	14.3
	2.96	29.71	17.88	8.87
Fig. 6D
	Serum IFN-γ concentration (pg/mL)
	Balb/c (PBS)	MRL/lpr (PBS)	1 mg/kg IL-2/SD-01	3 mg/kg IL-2/SD-01
	2.31	11.08	17.74	8.34
	1.24	17.41	19.72	12.49
	1.25		14.18	10.07
	1.05	15.91	11.09	10.45
	0.86	22.48	15.03	11.98
	1.09	13.17	15.84
	1.14	15.95	7.79	13.87
	1.18	14.6	11.14	10.1
	1.58	10.31	12.57	6.62
	0.98	17.51	13.12	12.98
Fig. 6E
	CRE (μmol/L)
	Balb/c (PBS)	MRL/lpr (PBS)	1 mg/kg IL-2/SD-01	3 mg/kg IL-2/SD-01
	11.25	62.21	31.25	17.43
	8.66	43.43	38.17	32.01
	9.28		32.58	21.57
	5.81	42.26	58.8	24.49
	6.32	70.32	46.73	21.91
	8.01	69	20.47
	7	32.9	45.22	19.6
	6.21	58.57	34.51	40.67
	8.84	91.69	61.27	24.33
	6.99	72.71	31.51	28
Fig. 6F
	BUN (μmol/L)
	Balb/c (PBS)	MRL/lpr (PBS)	1 mg/kg IL-2/SD-01	3 mg/kg IL-2/SD-01
	8.13	15.3	18.47	14.15
	5.66	18.21	16.47	10.77
	6.02		15	16.2
	6.64	21.3	15.55	11.63
	5.23	13.56	12.12	12.59
	7.01	13.66	14.11
	8.63	14.83	13.68	15.56
	9.15	12.98	13.41	15.31
	9.02	17.52	12.27	9.65
	8.87	19.71	11.9	12.82
Fig. 6G
	Kidney pathological score
	Balb/c (PBS)	MRL/lpr (PBS)	1 mg/kg IL-2/SD-01	3 mg/kg IL-2/SD-01
	0	7	7	7
	0	10	9	10
	0		9	5
	0	10	7	5
	0	10	7	6
	0	11	9
	0	11	9	6
	0	9	8	3
	0	9	9	5
	0	11	8	6

## Sheet: Fig. 7
Fig. 7A	Cynomolgus monkey whole blood
		pSTAT5 in different cell subsets stimulated by IL-2 (MFI)					pSTAT5 in different cell subsets stimulated by IL-2/SD-01 (MFI)
	Antibody concentration (nM)	Treg	CD8+ T	NK		Antibody concentration (nM)	Treg	CD8+ T	NK
	1000	1845	1213	695		1000	1909	685	523
	100	1932	1237	669		100	1899	358	228
	10	1833	1151	588		10	1802	249	137
	1	1922	755	511		1	1392	207	116
	0.1	1961	357	234		0.1	448	186	110
	0.01	1714	235	131		0.01	262	188	105
	0.001	991	194	109		0.001	265	193	106
	0.0001	311	181	111		0.0001	260	192	95.3
	1e-05	214	182	99.7		1e-05	238	192	98.8
Fig. 7B	Pharmacokinetics of IL-2/SD-01 in cynomolgus monkeys
			Serum concentration (ng/mL)
		Time (hours)	Animal #1	Animal #2	Animal #3	Animal #4	Animal #5	Animal #6
	0.15 mg/kg IL-2/SD-01, s.c.	1	457.059	201.58	64.151	104.891	195.598	179.752
		4	990.096	916.085	622.466	521.485	781.35	673.809
		8	1179.1	1202.06	986.127	896.707	1251.33	1406.74
		12	1142.06	1271.44	993.967	906.632	1284.82	1506.1
		24	1001.46	890.55	1153.76	701.948	1232.21	1595.81
		32	891.739	672.683	1160.61	568.011	1064.08	1385
		48	698.899	327.062	864.591	367.91	819.996	1071.94
		72	552.128	139.36	499.44	241.637	489.622	608.726
		96	38.163	80.837	280.93	163.221	289.816	338.902
		120		44.916	54.982	140.635	188.89	79.361
		168		25.912		88.592	102.69
		240				45.428	44.527
		336				31.032	26.822
		408				19.39	18.161
		504				13.041	12.101
		Time (hours)	Animal #7	Animal #8	Animal #9	Animal #10	Animal #11	Animal #12
	0.15 mg/kg IL-2/SD-01, i.v.	0.083	3394.88	3941.91	3993.83	3285.82	1260.32	4491.26
		0.5	3404.88	3660.68	3496.19	2914.79	1027.88	3419.3
		1	3227.41	3114.72	3234.51	2839.32	1077.53	3165.97
		4	2576.39	2886.41	2692.38	2705.51	1297.79	3074.46
		8	2135.43	2359.4	2327.37	2321.51	1333.41	2475.6
		12	2074.52	2189.97	2013.71	1815.91	1360.97	2204.54
		24	1262.83	1312.15	1227.75	1239.61	1164.84	1360.31
		32	1153.45	1080.12	930.325	1081.53	1106.3	1095.37
		48	861.235	748.543	684.829	742.215	690.486	764.266
		72	612.935	346.539	429.223	446.098	421.11	432.77
		96	427.933	180.07	287.25	292.649	305.523	197.549
		120	335.198	83.843	191.685	210.187	155.617
		168	198.859	38.359	89.08	120.238	26.755
		240	86.301	15.592	33.052	42.389
		336	49.65		19.783	34.862
		408	31.387		13.836	17.693
		504				12.868
Fig. 7C
			Percentage of Treg in CD4+ T cells (%)
		Time (days)	Animal #1	Animal #2	Animal #3	Animal #4	Animal #5	Animal #6
	0.03 mg/kg	0	0.13	0.63	1.23	0.2	0.33	0.59
		5	0.93	1.15	0.51	0.14	1.03	0.71
		7	2.52	1.37	1.83	2.32	1.25	2.06
	0.15 mg/kg	0	0.3	0.34	0.63	0.41	0.84	0.37
		5	3.06	0.27	0.92	11.5	4.19	2.02
		7	6.76	1.4	4.48	17.3	4.22	4.58
			Percentage of CD4+ T cells in CD3+ T cells (%)
		Time (days)	Animal #1	Animal #2	Animal #3	Animal #4	Animal #5	Animal #6
	0.03 mg/kg	0	58.9	63.1	63.6	58.8	59.2	67.6
		5	59.2	65	62.4	57.2	56.1	66.3
		7	57	62.9	59.7	53.2	57.2	65.1
	0.15 mg/kg	0	64.6	50.1	66	51.4	57.4	61.4
		5	68.9	59.4	68.4	58.6	56.1	65.4
		7	65.7	56	67.7	58.2	53.4	63.3
			Percentage of CD8+ T cells in CD3+ T cells (%)
		Time (days)	Animal #1	Animal #2	Animal #3	Animal #4	Animal #5	Animal #6
	0.03 mg/kg	0	32.5	28.2	26.3	29.4	33.7	24.7
		5	33	28.5	29.4	32.2	39.7	27.5
		7	32.8	28.7	29	32.5	36.3	26.2
	0.15 mg/kg	0	27.4	41.8	25.5	36.8	35.8	31.9
		5	23.6	33.7	24.1	31.4	37.5	29.4
		7	24.7	34.6	22.9	29.1	36.5	29.7
			Percentage of NK cells in CD3- T cells (%)
		Time (days)	Animal #1	Animal #2	Animal #3	Animal #4	Animal #5	Animal #6
	0.03 mg/kg	0	3.59	8.1	11	16	17.7	17.6
		5	7.06	9.58	9.42	9.28	29.3	20.5
		7	11.9	12.4	10.2	23.9	13.9	25.6
	0.15 mg/kg	0	9.18	17.2	7.01	20	7.17	5.08
		5	17.6	10.1	4.8	14	5.91	6.73
		7	23.8	17.9	10.9	23	4.72	7.45
Fig. 7D
			Number of Treg cells (cells/100 μL blood)
		Time (days)	Animal #1	Animal #2	Animal #3	Animal #4	Animal #5	Animal #6
	0.03 mg/kg	0	37	533	394	79	68	235
		5	369	1112	307	75	619	558
		7	550	1223	898	1290	515	1477
	0.15 mg/kg	0	187	125	156	94	426	80
		5	1855	204	225	5161	3450	939
		7	5744	1121	990	10693	3303	1927
			Number of CD4+ T cells (cells/100 μL blood)
		Time (days)	Animal #1	Animal #2	Animal #3	Animal #4	Animal #5	Animal #6
	0.03 mg/kg	0	28520	84452	31946	38743	20482	39664
		5	39586	96613	60104	54120	60313	78434
		7	21839	89327	49014	55564	41297	71655
	0.15 mg/kg	0	61956	37285	24921	22760	50518	21378
		5	60666	76641	24451	44853	82348	46454
		7	85001	79930	22116	61779	78348	42084
			Number of CD8+ T cells (cells/100 μL blood)
		Time (days)	Animal #1	Animal #2	Animal #3	Animal #4	Animal #5	Animal #6
	0.03 mg/kg	0	15740	37784	13194	19365	11645	14507
		5	22100	42339	28309	30421	42732	32487
		7	12554	40813	23774	33946	26197	28864
	0.15 mg/kg	0	26253	31111	9619	16288	31504	11119
		5	20744	43456	8625	24047	54997	20903
		7	31967	49381	7485	30900	53507	19783
			Number of NK cells (cells/100 μL blood)
		Time (days)	Animal #1	Animal #2	Animal #3	Animal #4	Animal #5	Animal #6
	0.03 mg/kg	0	592	3809	3481	6382	3381	4921
		5	1113	4573	4853	4380	9557	10186
		7	1795	7667	4856	15484	3624	10944
	0.15 mg/kg	0	4807	6243	2632	2865	3273	1289
		5	6501	5507	1434	2093	3549	2505
		7	17439	6477	3349	5010	3126	2685
Fig. 7E
			Percentage of Ki67+ Treg in Treg cells (%)
		Time (days)	Animal #1	Animal #2	Animal #3	Animal #4	Animal #5	Animal #6
	0.03 mg/kg	0	45.9	65.3	81.7	45.6	66.2	58.7
		5	88.9	71.9	65.1	74.7	76.3	83.7
		7	49.6	43.7	49.6	47.5	51.7	45.5
	0.15 mg/kg	0	67.4	36.8	81.4	63.8	28.9	47.5
		5	96.9	91.2	90.7	96.2	63.8	96.4
		7	70.1	57.9	65.3	90.7	53.8	69.2
			Percentage of Ki67+CD4+ T cells in CD4+ T cells (%)
		Time (days)	Animal #1	Animal #2	Animal #3	Animal #4	Animal #5	Animal #6
	0.03 mg/kg	0	5.13	4.88	10.4	4.01	8.49	7.13
		5	6.72	4.33	5.71	4.1	4.93	4.85
		7	8.22	3.15	6.27	5.6	3.66	3.87
	0.15 mg/kg	0	4.66	3.82	9.65	5.71	6.41	10.6
		5	11	8.51	14.1	21.5	5.71	11.3
		7	8.82	3.84	9.59	21.1	3.5	7.26
			Percentage of Ki67+CD8+ T cells in CD8+ T cells (%)
		Time (days)	Animal #1	Animal #2	Animal #3	Animal #4	Animal #5	Animal #6
	0.03 mg/kg	0	3.69	9.41	10.3	6.19	3.98	5.79
		5	4.91	7.72	9.54	6.78	3.13	4.84
		7	6.73	7.16	9.48	8.39	1.55	5.13
	0.15 mg/kg	0	4.91	3.6	13	4.24	12.4	7.64
		5	6.92	8.71	15.8	9.16	4.49	8.13
		7	13.5	11.1	15.2	10	3.63	7.62
			Percentage of Ki67+NK cells in NK cells (%)
		Time (days)	Animal #1	Animal #2	Animal #3	Animal #4	Animal #5	Animal #6
	0.03 mg/kg	0	11	15.4	12	6.42	7.78	4.78
		5	9.61	27.1	12.6	8.77	16.5	4.88
		7	15.2	13.9	9.57	2.91	6.67	4.42
	0.15 mg/kg	0	5.2	4.47	16.9	6.46	7.58	9.62
		5	6.2	3.8	8.44	9.99	10.4	16.9
		7	7.91	4.76	5.68	14.5	7.69	22.4
